# Supplementary material for: Oxygen and Hydrogen Stable Isotope Ratios of Bulk Needles Reveal the Geographic Origin of Norway Spruce in the European Alps
Source: PLoS One. 2015 Mar 5;10(3):e0118941. doi: 10.1371/journal.pone.0118941 (PMC4351073; doi:10.1371/journal.pone.0118941)
Supplement: S1 Dataset — (TXT) [file pone.0118941.s001.txt]

#################REGRESSION###############
modelD <- lm(Deuterium ~ dist_m+tci)
summary (modelD)
cor(test,tmedia)

modelO <- lm(Oxygen ~test+altitude)
summary(modelO)
plot(modelD)

modelC <- lm(Carbon ~ twi+solar+paut)
summary(modelC)
plot(modelC)

hist (test)


library(car)
qqPlot(modelD)
leveragePlots(modelD) # leverage plots 

##########SCATTER GRAPHS######

plot (Oxygen, predict(modelO))
abline(0,1)

plot (Deuterium, predict(modelD))
abline(0,1)

plot (Carbon, predict(modelC))
abline(0,1)

####################SHAPIRO TEST (normality of the residuals)##################

shapiro.test (residuals(modelD))###good
shapiro.test (residuals(modelO))###good
shapiro.test (residuals(modelC))###good

#################### Homoscedasticity ##################
resO <- residuals(modelO)
resD <- residuals(modelD)
resC <- residuals(modelC)
yfitO <- fitted (modelO)
yfitD <- fitted (modelD)
yfitC <- fitted (modelC)


plot(yfitO, abs(resO), ylab="Residuals", xlab="Fitted",
main="Residuals in absolute value vs fitted")
g<-lm(abs(resO)~ yfitO)
abline(g)
summary(g) #####good

plot(yfitC, abs(resC), ylab="Residuals", xlab="Fitted",
main="Residuals in absolute value vs fitted")
g<-lm(abs(resC)~ yfitC)
abline(g)
summary(g) #####good

plot(yfitD, abs(resD), ylab="Residuals", xlab="Fitted",
main="Residuals in absolute value vs fitted")
g<-lm(abs(resD)~ yfitC)
abline(g)
summary(g) #####good


#########outliers test
library(ouliers)
outlierTest(modelC)
help(outlierTest)

#####################################TESTING FOR SPATIAL AUTOCORRELATION WITH MORAN 'S I#############

library(ape)
w <- as.matrix(dist(cbind(x_long, y_lat)))
w.inv <- 1/w
diag(w.inv) <- 0

Moran.I(Oxygen,w.inv)
Moran.I(Deuterium,w.inv )
Moran.I(Carbon,w.inv )
Moran.I(Nitrogen,w.inv )


###### spatial autocorrelatin of the residuals in the model#####
Moran.I(residuals(modelO),w.inv)###good
Moran.I(residuals(modelD),w.inv)###good
Moran.I(residuals(modelC),w.inv)###good
Moran.I(residuals(modelO),w.inv)###good


names(reg4)
cor(dist_m, Deuterium)
